# Supplementary material for: Deep Learning in Pancreatic Tissue: Identification of Anatomical Structures, Pancreatic Intraepithelial Neoplasia, and Ductal Adenocarcinoma
Source: Int J Mol Sci. 2021 May 20;22(10):5385. doi: 10.3390/ijms22105385 (PMC8160892; doi:10.3390/ijms22105385)
Supplement: Supplementary file 1 [file ijms-22-05385-s001.zip]

Archive with 1 entries (1 files):
- ijms-1183457-supplementary.pdf
